# Supplementary material for: Study on decarbonization trajectories and policy implications for China: A comparative analysis of carbon peak nations
Source: PLoS One. 2024 Aug 6;19(8):e0308394. doi: 10.1371/journal.pone.0308394 (PMC11302918; doi:10.1371/journal.pone.0308394)
Supplement: S1 Data — (XLSX) [file pone.0308394.s001.xlsx]

## Sheet: DATAset1
	country	Carbon Peaking Year	Total Population Scale	Economic and Urbanization Development Level		Carbon Emission Intensity		Industrial Structure Change Trend		Energy Consumption		Environment
			Total Population	Urbanization Rate (Proportion of Urban Population to Total Population)	Annual Per Capita GDP (USD)	Carbon Emission Intensity per Unit of GDP	Per Capita CO2 Emissions (Per Capita Metric Tons)	Proportion of Agricultural Added Value	Proportion of Industrial Added Value	GDP Per Unit of Energy Use	Fossil Fuel Energy Consumption	Arable and Area (Percentage of Land Area)	Forest Area (Percentage of Land Area)		Energy Consumption per Unit of GDP
Category 1	France 1991	1991	58559309	74.229	21675.1	0.354699	6.50093	2.61435	24.2997	8.38397	57.9448	32.5647	26.5195		0.119275
	United Kingdom 1991	1991	57424897	78.112	19900.7	0.570355	9.93193	1.28107	26.99	8.30041	90.1992	27.1442	11.5554		0.120476
	Brazil 2004	2004	184006479	82.521	3637.31	0.170009	1.77581	5.66531	24.3066	10.7897	54.6982	5.71371	64.0436		0.0926808
	United States 2007	2007	301231207	80.269	47976	0.397199	19.056	1.06682	21.4461	7.20334	85.6147	17.6579	33.5262		0.138825
	Italy 2007	2007	58438310	67.974	37870.7	0.230243	7.86077	1.89629	23.7719	14.4008	88.183	24.3795	30.0211		0.0694404
	Japan 2013	2013	127445000	91.226	40898.6	0.251096	9.89368	1.06672	26.6507	11.0913	94.6333	11.6269	68.4576		0.0901608
	South Korea 2013	2013	50428893	81.779	27182.7	0.346076	11.89	2.09905	34.4478	7.07634	84.1647	15.3532	65.2495		0.141316
Category 2	Netherlands 1996	1996	15530498	73.64	29006.8	0.456922	11.1986	2.87733	23.6768	8.11405	95.1643	26.5107	10.4808		0.123243
	Belgium 1996	1996	10156637	96.851	27489.6	0.51722	11.7608	1.32831	25.8109	6.90128	77.6445	26.2645	23.0859		0.144901
	Portugal 2005	2005	10503330	57.522	18780.1	0.274288	6.23326	2.30349	21.3833	12.3369	84.1221	14.272	35.7112		0.0810578
	Australia 2006	2006	20697900	84.7	36117.5	0.52723	18.1207	2.73358	25.644	7.4857	94.2832	3.15374	16.981		0.133588
	Spain 2007	2007	45226803	77.74	32591.4	0.241527	7.84225	2.50795	26.3036	12.4278	83.1862	25.2169	36.2844		0.0804648
	Canada 2007	2007	32889025	80.396	44659.9	0.438931	17.3708	1.58716	28.6859	5.58703	74.7356	4.33703	38.7555		0.178986
	Greece 2007	2007	11048473	75.199	28864	0.322	9.44112	3.03735	17.9984	13.7562	93.026	19.9147	29.5681		0.0726945
Category 3	Sweden 1993	1993	8718561	83.516	24425.3	0.312254	6.48157	2.89164	24.113	6.01519	36.8773	6.76756	68.4627		0.166246
	Finland 1994	1994	5088333	80.688	20301.3	0.637713	11.7779	4.18627	28.2218	5.08004	56.8847	7.55015	72.5679		0.196849
	Denmark 1996	1996	5263074	85.006	35650.7	0.586784	13.9272	2.7927	22.2882	10.5541	98.5263	54.7254	13.093		0.0947496
	Switzerland 2000	2000	7184250	73.383	38952	0.165453	6.08414	1.05154	25.5418	17.063	54.3592	10.3431	30.2646		0.0586063
	Austria 2003	2003	8121423	59.375	32294	0.285225	9.16834	1.49193	27.4984	11.9873	78.1444	16.7114	46.5689		0.0834215
Category 4	Costa Rica 1999	1999	3885428	58.157	3668.8	0.172319	1.29715	11.1097	25.733	18.3197	61.0057	4.30866	56.0564		0.0545861
	Ireland 2001	2001	3866243	59.399	28282.4	0.356675	11.6159	1.99386	34.0831	13.3956	92.5216	17.2449	9.28091		0.0746516
	Slovenia 2008	2008	2021316	52.209	27595.6	0.29061	8.60331	1.82791	29.7883	9.40293	69.5073	9.10395	61.7585		0.10635
	Cyprus 2008	2008	1081568	67.839	35397.4	0.306585	7.7665	2.09331	17.8966	12.3008	96.1058	8.91775	18.679		0.0812952
	Iceland 2008	2008	317414	93.395	56943.4	0.157061	6.868	4.79686	23.0086	3.2408	13.167	1.24688	0.41598		0.308566
	China2022	2022	1411750000	65.18	85700	0.132985	7.993	7.3	39.9	6.897	82.5	15.92	35.37		0.144991

## Sheet: DATAset2
CO₂ emissions (per capita)(tonnes per person)	1990	1991	1992	1993	1994	1995	1996	1997	1998	1999	2000	2001	2002	2003	2004	2005	2006	2007	2008	2009	2010	2011	2012	2013	2014	2015	2016	2017	2018	2019	2020	2021	2022
Brazil	1.451	1.496	1.498	1.542	1.578	1.643	1.742	1.821	1.855	1.886	1.934	1.942	1.927	1.887	1.957	1.951	1.954	2.047	2.142	2.004	2.242	2.334	2.492	2.639	2.742	2.58	2.382	2.384	2.274	2.236	2.085	2.32	2.245
China	2.154	2.226	2.307	2.443	2.571	2.76	2.857	2.84	2.699	2.834	2.887	2.93	3.203	3.756	4.023	4.508	4.946	5.285	5.64	5.893	6.394	7.024	7.156	7.235	7.218	7.08	6.966	7.099	7.307	7.54	7.659	7.95	7.993
France	6.974	7.375	7.17	6.808	6.667	6.73	6.992	6.838	7.127	7.067	6.929	6.965	6.845	6.906	6.882	6.877	6.67	6.46	6.309	5.974	6.03	5.641	5.651	5.66	5.143	5.194	5.22	5.252	5.011	4.898	4.366	4.754	4.604
Italy	7.733	7.719	7.72	7.582	7.479	7.901	7.797	7.895	8.108	8.19	8.26	8.256	8.37	8.637	8.67	8.631	8.505	8.347	8.089	7.135	7.297	7.076	6.716	6.139	5.804	6.009	5.968	5.89	5.842	5.699	5.097	5.693	5.727
Japan	9.356	9.421	9.471	9.39	9.804	9.878	9.955	9.873	9.535	9.806	9.966	9.831	10.045	10.096	10.047	10.095	9.907	10.178	9.619	9.078	9.482	9.879	10.214	10.301	9.916	9.612	9.469	9.37	9.043	8.781	8.302	8.523	8.502
South Korea	5.678	6.197	6.709	7.348	7.875	8.452	9.22	9.681	8.174	8.824	9.404	9.681	10.06	10.206	10.296	10.413	10.478	10.819	11.005	11.069	12.176	12.679	12.651	12.667	12.448	12.436	12.433	12.707	12.968	12.472	11.527	11.886	11.599
Spain	5.927	6.16	6.342	6.089	6.367	6.682	6.338	6.616	6.803	7.352	7.611	7.611	8.003	7.964	8.217	8.432	8.096	8.12	7.307	6.395	6.075	6.073	5.947	5.406	5.47	5.832	5.587	5.873	5.74	5.318	4.51	4.849	5.164
United Kingdom	10.522	10.624	10.326	10.054	9.934	9.773	10.103	9.66	9.729	9.579	9.669	9.781	9.439	9.583	9.558	9.445	9.339	9.134	8.826	7.938	8.157	7.422	7.64	7.428	6.774	6.477	6.084	5.863	5.716	5.462	4.865	5.164	4.72
CO₂ emissions per GDP（kilograms per international-$)
	1990	1991	1992	1993	1994	1995	1996	1997	1998	1999	2000	2001	2002	2003	2004	2005	2006	2007	2008	2009	2010	2011	2012	2013	2014	2015	2016	2017	2018	2019	2020	2021	2022
Brazil	0.184	0.189	0.191	0.188	0.183	0.183	0.191	0.193	0.197	0.199	0.196	0.194	0.187	0.181	0.177	0.171	0.165	0.162	0.161	0.151	0.156	0.156	0.165	0.171	0.178	0.162	0.171	0.17	0.161
China	0.734	0.743	0.727	0.708	0.699	0.699	0.684	0.664	0.63	0.638	0.613	0.589	0.602	0.668	0.666	0.684	0.684	0.674	0.695	0.682	0.67	0.697	0.681	0.651	0.616	0.59	0.566	0.57	0.57
France	0.24	0.252	0.242	0.232	0.223	0.221	0.227	0.218	0.22	0.211	0.2	0.198	0.193	0.194	0.188	0.186	0.177	0.168	0.165	0.162	0.161	0.148	0.149	0.148	0.135	0.135	0.135	0.133	0.125
Italy	0.297	0.291	0.286	0.282	0.27	0.276	0.267	0.264	0.265	0.261	0.252	0.246	0.248	0.255	0.252	0.248	0.239	0.231	0.226	0.211	0.212	0.203	0.199	0.186	0.175	0.18	0.177	0.171	0.168
Japan	0.313	0.306	0.306	0.303	0.315	0.31	0.303	0.299	0.293	0.302	0.3	0.295	0.302	0.3	0.292	0.289	0.281	0.284	0.272	0.271	0.272	0.284	0.289	0.285	0.273	0.261	0.254	0.245	0.235
South Korea	0.421	0.423	0.436	0.453	0.45	0.446	0.458	0.46	0.416	0.409	0.405	0.404	0.396	0.395	0.384	0.377	0.365	0.361	0.361	0.364	0.38	0.387	0.381	0.375	0.36	0.352	0.345	0.343	0.342
Spain	0.305	0.305	0.308	0.3	0.305	0.307	0.283	0.284	0.278	0.285	0.28	0.268	0.275	0.268	0.27	0.27	0.251	0.245	0.22	0.199	0.189	0.19	0.191	0.176	0.175	0.181	0.183	0.188	0.18
United Kingdom	0.4	0.41	0.398	0.379	0.362	0.349	0.353	0.328	0.322	0.308	0.301	0.298	0.282	0.279	0.273	0.264	0.257	0.247	0.242	0.23	0.234	0.211	0.217	0.208	0.186	0.175	0.162	0.155	0.149
